# Supplementary material for: ﻿The seventh species of the newt genus Tylototriton in Thailand: a new species (Urodela, Salamandridae) from Tak Province, northwestern Thailand
Source: Zookeys. 2024 Oct 15;1215:185–208. doi: 10.3897/zookeys.1215.116624 (PMC11496826; doi:10.3897/zookeys.1215.116624)
Supplement: XML Treatment for Tylototriton soimalai [file zookeys.1215.116624-treatment1.xml]

<!DOCTYPE tp:taxon-treatment
  PUBLIC "-//TaxonX//DTD Taxonomic Treatment Publishing DTD v0 20100105//EN" "tax-treatment-NSO.dtd">
<tp:taxon-treatment xmlns:tp="http://www.plazi.org/taxpub"><tp:treatment-meta><kwd-group><label>Taxon classification</label><kwd>
                <named-content content-type="kingdom">Animalia</named-content>
              </kwd><kwd>
                <named-content content-type="order">Urodela</named-content>
              </kwd><kwd>
                <named-content content-type="family">Salamandridae</named-content>
              </kwd></kwd-group><mixed-citation publication-type="journal"><person-group><name><surname>Pomchote</surname><given-names>Porrawee</given-names></name><name><surname>Peerachidacho</surname><given-names>Parada</given-names></name><name><surname>Khonsue</surname><given-names>Wichase</given-names></name><name><surname>Sapewisut</surname><given-names>Pitak</given-names></name><name><surname>Hernandez</surname><given-names>Axel</given-names></name><name><surname>Phalaraksh</surname><given-names>Chitchol</given-names></name><name><surname>Siriput</surname><given-names>Parunchai</given-names></name><name><surname>Nishikawa</surname><given-names>Kanto</given-names></name></person-group><article-title>﻿The seventh species of the newt genus <italic><tp:taxon-name><tp:taxon-name-part taxon-name-part-type="genus" reg="Tylototriton">Tylototriton</tp:taxon-name-part></tp:taxon-name></italic> in Thailand: a new species (<tp:taxon-name><tp:taxon-name-part taxon-name-part-type="order">Urodela</tp:taxon-name-part></tp:taxon-name>, <tp:taxon-name><tp:taxon-name-part taxon-name-part-type="family">Salamandridae</tp:taxon-name-part></tp:taxon-name>) from Tak Province, northwestern Thailand</article-title><source>Zookeys</source><day>15</day><month>10</month><year>2024</year><volume>1215</volume><fpage>185</fpage><lpage>208</lpage><pub-id pub-id-type="doi">10.3897/zookeys.1215.116624</pub-id></mixed-citation></tp:treatment-meta><tp:nomenclature><label>﻿</label><tp:taxon-name>
              <object-id xmlns:xlink="http://www.w3.org/1999/xlink" content-type="arpha" xlink:type="simple">9D8C6639-9101-5D74-9FE7-031702BEB7BF</object-id>
              <tp:taxon-name-part taxon-name-part-type="genus" reg="Tylototriton">Tylototriton</tp:taxon-name-part>
              <tp:taxon-name-part taxon-name-part-type="species" reg="soimalai">soimalai</tp:taxon-name-part>
              <object-id xmlns:xlink="http://www.w3.org/1999/xlink" content-type="zoobank" xlink:type="simple">https://zoobank.org/8CB99CD2-A029-4FD4-928C-82AD853F9A04</object-id>
            </tp:taxon-name><tp:taxon-status xmlns:xlink="http://www.w3.org/1999/xlink" xlink:type="simple">sp. nov.</tp:taxon-status><xref ref-type="fig" rid="F2">Figs 2</xref><xref ref-type="fig" rid="F5">, 5</xref><xref ref-type="fig" rid="F6">, 6</xref><xref ref-type="fig" rid="F7">, 7</xref><xref ref-type="fig" rid="F8">, 8 (Thai name: Ka Tang Nam Doi Soi Malai) (English name: Doi Soi Malai Crocodile Newt)</xref><tp:nomenclature-citation-list><tp:nomenclature-citation><tp:taxon-name>
                  <tp:taxon-name-part taxon-name-part-type="genus" reg="Tylototriton">Tylototriton</tp:taxon-name-part>
                  <tp:taxon-name-part taxon-name-part-type="species" reg="uyenoi">uyenoi</tp:taxon-name-part>
                </tp:taxon-name><comment>: <xref ref-type="bibr" rid="B13">Hernandez (2017)</xref>: 110.</comment></tp:nomenclature-citation></tp:nomenclature-citation-list></tp:nomenclature><tp:treatment-sec sec-type="type material" id="SECID0ENGCI"><title>Type material.</title><p><bold><italic>Holotype</italic></bold> • <named-content xmlns:xlink="http://www.w3.org/1999/xlink" content-type="dwc:institutional_code" xlink:title="Chulalongkorn University Museum of Natural History" xlink:href="http://grbio.org/institution/chulalongkorn-university-museum-natural-history" xlink:type="simple">CUMZ</named-content>-A-8253, adult male, collected from Doi Soi Malai, Mae Tuen Wildlife Sanctuary, Tak Province, northwestern Thailand, at ca 1,500 m a.s.l., collected on the 31 August 2022 by Porrawee Pomchote and Pitak Sapewisut. Data regarding the specific location (geographical coordinates) of the new species cannot be publicly disclosed due to the need to prevent illegal hunting, which has been increasing dramatically in Thailand. However, the data are available to the editors or reviewers if necessary. <bold><italic>Paratypes</italic></bold> • <named-content xmlns:xlink="http://www.w3.org/1999/xlink" content-type="dwc:institutional_code" xlink:title="Chulalongkorn University Museum of Natural History" xlink:href="http://grbio.org/institution/chulalongkorn-university-museum-natural-history" xlink:type="simple">CUMZ</named-content>-A-8254 and <named-content xmlns:xlink="http://www.w3.org/1999/xlink" content-type="dwc:institutional_code" xlink:title="Chulalongkorn University Museum of Natural History" xlink:href="http://grbio.org/institution/chulalongkorn-university-museum-natural-history" xlink:type="simple">CUMZ</named-content>-A-8256; two adult males, same data as the holotype.</p><fig id="F6" position="float" orientation="portrait"><object-id xmlns:xlink="http://www.w3.org/1999/xlink" content-type="doi" xlink:type="simple">10.3897/zookeys.1215.116624.figure6</object-id><object-id xmlns:xlink="http://www.w3.org/1999/xlink" content-type="arpha" xlink:type="simple">A6178133-422E-5378-821B-A8DE53C12105</object-id><label>Figure 6.</label><caption><p>The male holotype of <italic><tp:taxon-name><tp:taxon-name-part taxon-name-part-type="genus" reg="Tylototriton">Tylototriton</tp:taxon-name-part><tp:taxon-name-part taxon-name-part-type="species" reg="soimalai">soimalai</tp:taxon-name-part></tp:taxon-name></italic> sp. nov. (<named-content xmlns:xlink="http://www.w3.org/1999/xlink" content-type="dwc:institutional_code" xlink:title="Chulalongkorn University Museum of Natural History" xlink:href="http://grbio.org/institution/chulalongkorn-university-museum-natural-history" xlink:type="simple">CUMZ</named-content>-A-8253) before preservation <bold>A</bold> dorsal view <bold>B</bold> ventral view <bold>C</bold> dorsal head <bold>D</bold> ventral head <bold>E</bold> lateral head <bold>F</bold> dorsal right hand <bold>G</bold> ventral right hand <bold>H</bold> dorsal right foot <bold>I</bold> ventral right foot <bold>J</bold> cloacal area.</p></caption><graphic xmlns:xlink="http://www.w3.org/1999/xlink" xlink:href="zookeys-1215-185_article-116624__-g006.jpg" position="float" orientation="portrait" xlink:type="simple" id="oo_1154143.jpg"><uri content-type="original_file" xlink:type="simple">https://binary.pensoft.net/fig/1154143</uri></graphic></fig></tp:treatment-sec><tp:treatment-sec sec-type="etymology" id="SECID0EXICI"><title>Etymology.</title><p>The specific epithet <italic><tp:taxon-name><tp:taxon-name-part taxon-name-part-type="genus" reg="Tylototriton"/><tp:taxon-name-part taxon-name-part-type="species" reg="soimalai">soimalai</tp:taxon-name-part></tp:taxon-name></italic> refers to Doi Soi Malai, Mae Tuen Wildlife Sanctuary, the type locality of the new species; it is a noun in apposition, thus invariable.</p><fig id="F7" position="float" orientation="portrait"><object-id xmlns:xlink="http://www.w3.org/1999/xlink" content-type="doi" xlink:type="simple">10.3897/zookeys.1215.116624.figure7</object-id><object-id xmlns:xlink="http://www.w3.org/1999/xlink" content-type="arpha" xlink:type="simple">5496747A-4C22-5E7F-B94A-A92C040233FD</object-id><label>Figure 7.</label><caption><p>Holotype (<named-content xmlns:xlink="http://www.w3.org/1999/xlink" content-type="dwc:institutional_code" xlink:title="Chulalongkorn University Museum of Natural History" xlink:href="http://grbio.org/institution/chulalongkorn-university-museum-natural-history" xlink:type="simple">CUMZ</named-content>-A-8253) and paratypes (<named-content xmlns:xlink="http://www.w3.org/1999/xlink" content-type="dwc:institutional_code" xlink:title="Chulalongkorn University Museum of Natural History" xlink:href="http://grbio.org/institution/chulalongkorn-university-museum-natural-history" xlink:type="simple">CUMZ</named-content>-A-8254 and <named-content xmlns:xlink="http://www.w3.org/1999/xlink" content-type="dwc:institutional_code" xlink:title="Chulalongkorn University Museum of Natural History" xlink:href="http://grbio.org/institution/chulalongkorn-university-museum-natural-history" xlink:type="simple">CUMZ</named-content>-A-8256) of <italic><tp:taxon-name><tp:taxon-name-part taxon-name-part-type="genus" reg="Tylototriton">Tylototriton</tp:taxon-name-part><tp:taxon-name-part taxon-name-part-type="species" reg="soimalai">soimalai</tp:taxon-name-part></tp:taxon-name></italic> sp. nov. before preservation <bold>A</bold> dorsal view <bold>B</bold> ventral view.</p></caption><graphic xmlns:xlink="http://www.w3.org/1999/xlink" xlink:href="zookeys-1215-185_article-116624__-g007.jpg" position="float" orientation="portrait" xlink:type="simple" id="oo_1154144.jpg"><uri content-type="original_file" xlink:type="simple">https://binary.pensoft.net/fig/1154144</uri></graphic></fig></tp:treatment-sec><tp:treatment-sec sec-type="diagnosis" id="SECID0EPKCI"><title>Diagnosis.</title><p><italic><tp:taxon-name><tp:taxon-name-part taxon-name-part-type="genus" reg="Tylototriton">Tylototriton</tp:taxon-name-part><tp:taxon-name-part taxon-name-part-type="species" reg="soimalai">soimalai</tp:taxon-name-part></tp:taxon-name></italic> sp. nov. is assigned to the genus <italic><tp:taxon-name><tp:taxon-name-part taxon-name-part-type="genus" reg="Tylototriton">Tylototriton</tp:taxon-name-part></tp:taxon-name></italic> by having a combination of dorsal granules present, dorsolateral bony ridges on head present, knob-like warts or rib nodules on dorsolateral body present, and quadrate spine absent. <italic><tp:taxon-name><tp:taxon-name-part taxon-name-part-type="genus" reg="Tylototriton">Tylototriton</tp:taxon-name-part><tp:taxon-name-part taxon-name-part-type="species" reg="soimalai">soimalai</tp:taxon-name-part></tp:taxon-name></italic> sp. nov. is distinguished from its congeners by a combination of the following morphological characters: (1) medium-sized, adult <abbrev xmlns:xlink="http://www.w3.org/1999/xlink" xlink:title="snout-vent length" id="ABBRID0ESLCI" xlink:type="simple">SVL</abbrev> 66.3–66.5 mm in males; (2) skin rough with fine granules; (3) head longer than wide; (4) snout blunt or truncate in dorsal view, and extending beyond the lower jaw in lateral view; (5) sagittal ridge on head narrow, short, and distinct; (6) dorsolateral bony ridges on head pronounced, with rough surface, posterior ends weakly or hardly curved medially in dorsal view, and oriented rather parallel to the body axis in lateral view; (7) parotoids distinct, oriented rather parallel to the body axis and posterior ends slightly or hardly curved upwards in lateral view; (8) vertebral ridge prominent, wide, and not segmented; (9) rib nodules distinct, rounded, and isolated but posterior nodules connected, 14–16 along each side of body; (10) limbs long, tips of forelimbs and hind limbs overlapping when adpressed along body; (11) tail laterally compressed, lacking lateral grooves, and tip pointed; (12) background coloration black; (13) dorsal, ventral, and lateral of head, parotoids, vertebral ridge, rib nodules, limbs, vent region, and whole tail with orange markings.</p><fig id="F8" position="float" orientation="portrait"><object-id xmlns:xlink="http://www.w3.org/1999/xlink" content-type="doi" xlink:type="simple">10.3897/zookeys.1215.116624.figure8</object-id><object-id xmlns:xlink="http://www.w3.org/1999/xlink" content-type="arpha" xlink:type="simple">EF2F5FA2-57E8-59B2-8AE0-8DE1768C56D0</object-id><label>Figure 8.</label><caption><p>The male holotype of <italic><tp:taxon-name><tp:taxon-name-part taxon-name-part-type="genus" reg="Tylototriton">Tylototriton</tp:taxon-name-part><tp:taxon-name-part taxon-name-part-type="species" reg="soimalai">soimalai</tp:taxon-name-part></tp:taxon-name></italic> sp. nov. (<named-content xmlns:xlink="http://www.w3.org/1999/xlink" content-type="dwc:institutional_code" xlink:title="Chulalongkorn University Museum of Natural History" xlink:href="http://grbio.org/institution/chulalongkorn-university-museum-natural-history" xlink:type="simple">CUMZ</named-content>-A-8253) observed at the type locality.</p></caption><graphic xmlns:xlink="http://www.w3.org/1999/xlink" xlink:href="zookeys-1215-185_article-116624__-g008.jpg" position="float" orientation="portrait" xlink:type="simple" id="oo_1154145.jpg"><uri content-type="original_file" xlink:type="simple">https://binary.pensoft.net/fig/1154145</uri></graphic></fig></tp:treatment-sec><tp:treatment-sec sec-type="description" id="SECID0ESMCI"><title>Description of holotype.</title><p>Body slim and long (RTRL 80.0%); skin rough; fine granules dense on dorsum, dense on both sides of body and tail, and sparse on ventral trunk; head longer than wide (<abbrev xmlns:xlink="http://www.w3.org/1999/xlink" xlink:title="head width" id="ABBRID0EYMCI" xlink:type="simple">HW</abbrev>/<abbrev xmlns:xlink="http://www.w3.org/1999/xlink" xlink:title="head length" id="ABBRID0E3MCI" xlink:type="simple">HL</abbrev> 0.8), hexagonal in shape, depressed, and slightly oblique in profile; snout truncate in dorsal view, projecting beyond lower jaw in lateral view; eyes protrude from dorsolateral portion of head in dorsal view, and upper eyelids prominent in lateral view; nostrils close to snout tip, visible from dorsal view; sagittal ridge on head narrow, short, and distinct; dorsolateral bony ridges on head pronounced, rough, and posterior ends weakly curved proximally in dorsal view; labial fold absent; tongue oval, attached to anterior floor of mouth, free laterally and posteriorly; vomerine tooth series in an inverted V-shape, converging anteriorly, and reaching choanae; parotoids distinct, projecting posteriorly, posterior ends hardly curved medially in dorsal view, oriented rather parallel to body axis and hardly curved upwards in lateral view; gular fold present; costal folds absent; vertebral ridge prominent, wide, and not segmented, separated from sagittal ridge on head; rib nodules distinct, rounded, forming knob-like warts, 14 on left side and 16 on right side of body from axilla to base of tail; rib nodules isolated but posterior nodules connected; rib nodules slightly increasing in size from most anterior to third nodule, then decreasing posteriorly; forelimbs (41.8% <abbrev xmlns:xlink="http://www.w3.org/1999/xlink" xlink:title="snout-vent length" id="ABBRID0EANCI" xlink:type="simple">SVL</abbrev>) longer than hind limbs (39.5% <abbrev xmlns:xlink="http://www.w3.org/1999/xlink" xlink:title="snout-vent length" id="ABBRID0EENCI" xlink:type="simple">SVL</abbrev>); tips of forelimb and hind limb overlapping when adpressed along body; fingers and toes well developed, free of webbing; fingers four, comparative finger lengths 3 &gt; 2 &gt; 1 &gt; 4; toes five, comparative toe lengths 3 &gt; 4 &gt; 2 &gt; 5 &gt; 1; tail laterally compressed, lacking lateral grooves, dorsal fin and ventral edge smooth, tip pointed; tail as long as body length (101.5% <abbrev xmlns:xlink="http://www.w3.org/1999/xlink" xlink:title="snout-vent length" id="ABBRID0EINCI" xlink:type="simple">SVL</abbrev>); cloaca slightly swollen; vent slit longitudinal.</p></tp:treatment-sec><tp:treatment-sec sec-type="Color of holotype" id="SECID0EMNCI"><title>Color of holotype.</title><p>In life, dorsal ground coloration is black, while the ventral color is dark grayish, paler than dorsum. Dorsal, ventral, and lateral of head, parotoids, vertebral ridge, rib nodules, limbs, vent region, and whole tail are orange. Tip of tail is slightly paler than dorsal and lateral sides of tail. Ventral side of head, part of pectoral and pubic region, limbs, and tail are paler than dorsum. The palest is the ventral edge of the tail. The paler region between the ventral edge of the tail and the area of the vent is connected. After preservation in ethanol for approximately one year, the background color is blackish brown, and the color markings are faded to pale orange.</p></tp:treatment-sec><tp:treatment-sec sec-type="description" id="SECID0ERNCI"><title>Measurement of holotype</title><p><bold>(in mm).</bold><abbrev xmlns:xlink="http://www.w3.org/1999/xlink" xlink:title="snout-vent length" id="ABBRID0EZNCI" xlink:type="simple">SVL</abbrev> 66.5; <abbrev xmlns:xlink="http://www.w3.org/1999/xlink" xlink:title="head length" id="ABBRID0E4NCI" xlink:type="simple">HL</abbrev> 18.0; <abbrev xmlns:xlink="http://www.w3.org/1999/xlink" xlink:title="head width" id="ABBRID0EBOCI" xlink:type="simple">HW</abbrev> 14.3; <abbrev xmlns:xlink="http://www.w3.org/1999/xlink" xlink:title="maximum head width" id="ABBRID0EFOCI" xlink:type="simple">MXHW</abbrev> 16.6; <abbrev xmlns:xlink="http://www.w3.org/1999/xlink" xlink:title="snout length" id="ABBRID0EJOCI" xlink:type="simple">SL</abbrev> 6.3; <abbrev xmlns:xlink="http://www.w3.org/1999/xlink" xlink:title="lower jaw length" id="ABBRID0ENOCI" xlink:type="simple">LJL</abbrev> 16.2; <abbrev xmlns:xlink="http://www.w3.org/1999/xlink" xlink:title="eyelid-nostril length" id="ABBRID0EROCI" xlink:type="simple">ENL</abbrev> 4.0; <abbrev xmlns:xlink="http://www.w3.org/1999/xlink" xlink:title="internarial distance" id="ABBRID0EVOCI" xlink:type="simple">IND</abbrev> 3.7; <abbrev xmlns:xlink="http://www.w3.org/1999/xlink" xlink:title="interorbital distance" id="ABBRID0EZOCI" xlink:type="simple">IOD</abbrev> 8.9; <abbrev xmlns:xlink="http://www.w3.org/1999/xlink" xlink:title="upper eyelid width" id="ABBRID0E4OCI" xlink:type="simple">UEW</abbrev> 4.2; <abbrev xmlns:xlink="http://www.w3.org/1999/xlink" xlink:title="upper eyelid length" id="ABBRID0EBPCI" xlink:type="simple">UEL</abbrev> 2.1; <abbrev xmlns:xlink="http://www.w3.org/1999/xlink" xlink:title="orbit length" id="ABBRID0EFPCI" xlink:type="simple">OL</abbrev> 2.5; <abbrev xmlns:xlink="http://www.w3.org/1999/xlink" xlink:title="axilla-groin distance" id="ABBRID0EJPCI" xlink:type="simple">AGD</abbrev> 38.1; <abbrev xmlns:xlink="http://www.w3.org/1999/xlink" xlink:title="trunk length" id="ABBRID0ENPCI" xlink:type="simple">TRL</abbrev> 53.3; <abbrev xmlns:xlink="http://www.w3.org/1999/xlink" xlink:title="tail length" id="ABBRID0ERPCI" xlink:type="simple">TAL</abbrev> 67.5; <abbrev xmlns:xlink="http://www.w3.org/1999/xlink" xlink:title="vent length" id="ABBRID0EVPCI" xlink:type="simple">VL</abbrev> 6.5; <abbrev xmlns:xlink="http://www.w3.org/1999/xlink" xlink:title="basal tail width" id="ABBRID0EZPCI" xlink:type="simple">BTAW</abbrev> 9.4; <abbrev xmlns:xlink="http://www.w3.org/1999/xlink" xlink:title="medial tail width" id="ABBRID0E4PCI" xlink:type="simple">MTAW</abbrev> 2.5; <abbrev xmlns:xlink="http://www.w3.org/1999/xlink" xlink:title="basal tail height" id="ABBRID0EBQCI" xlink:type="simple">BTAH</abbrev> 7.9; <abbrev xmlns:xlink="http://www.w3.org/1999/xlink" xlink:title="maximum tail height" id="ABBRID0EFQCI" xlink:type="simple">MXTAH</abbrev> 10.3; <abbrev xmlns:xlink="http://www.w3.org/1999/xlink" xlink:title="medial tail height" id="ABBRID0EJQCI" xlink:type="simple">MTAH</abbrev> 10.6; <abbrev xmlns:xlink="http://www.w3.org/1999/xlink" xlink:title="forelimb length" id="ABBRID0ENQCI" xlink:type="simple">FLL</abbrev> 27.8; <abbrev xmlns:xlink="http://www.w3.org/1999/xlink" xlink:title="hind limb length" id="ABBRID0ERQCI" xlink:type="simple">HLL</abbrev> 26.3; <abbrev xmlns:xlink="http://www.w3.org/1999/xlink" xlink:title="second finger length" id="ABBRID0EVQCI" xlink:type="simple">2FL</abbrev> 4.2; <abbrev xmlns:xlink="http://www.w3.org/1999/xlink" xlink:title="third finger length" id="ABBRID0EZQCI" xlink:type="simple">3FL</abbrev> 5.1; <abbrev xmlns:xlink="http://www.w3.org/1999/xlink" xlink:title="third toe length" id="ABBRID0E4QCI" xlink:type="simple">3TL</abbrev> 6.3; and <abbrev xmlns:xlink="http://www.w3.org/1999/xlink" xlink:title="fifth toe length" id="ABBRID0EBRCI" xlink:type="simple">5TL</abbrev> 2.9.</p></tp:treatment-sec><tp:treatment-sec sec-type="variation" id="SECID0EFRCI"><title>Variation.</title><p>All specimens generally exhibit a similar morphology and coloration; however, some differences were observed among the three specimens. The snout of the holotype is truncate, while those of two paratypes (<named-content xmlns:xlink="http://www.w3.org/1999/xlink" content-type="dwc:institutional_code" xlink:title="Chulalongkorn University Museum of Natural History" xlink:href="http://grbio.org/institution/chulalongkorn-university-museum-natural-history" xlink:type="simple">CUMZ</named-content>-A-8254 and <named-content xmlns:xlink="http://www.w3.org/1999/xlink" content-type="dwc:institutional_code" xlink:title="Chulalongkorn University Museum of Natural History" xlink:href="http://grbio.org/institution/chulalongkorn-university-museum-natural-history" xlink:type="simple">CUMZ</named-content>-A-8256) are blunt. The sagittal ridge is most distinct in the holotype, followed by <named-content xmlns:xlink="http://www.w3.org/1999/xlink" content-type="dwc:institutional_code" xlink:title="Chulalongkorn University Museum of Natural History" xlink:href="http://grbio.org/institution/chulalongkorn-university-museum-natural-history" xlink:type="simple">CUMZ</named-content>-A-8256 and <named-content xmlns:xlink="http://www.w3.org/1999/xlink" content-type="dwc:institutional_code" xlink:title="Chulalongkorn University Museum of Natural History" xlink:href="http://grbio.org/institution/chulalongkorn-university-museum-natural-history" xlink:type="simple">CUMZ</named-content>-A-8254, respectively. Dorsolateral bony ridges of the holotype and one paratype (<named-content xmlns:xlink="http://www.w3.org/1999/xlink" content-type="dwc:institutional_code" xlink:title="Chulalongkorn University Museum of Natural History" xlink:href="http://grbio.org/institution/chulalongkorn-university-museum-natural-history" xlink:type="simple">CUMZ</named-content>-A-8254) weakly curve medially in dorsal view, in contrast to the other paratype where they hardly curve medially in dorsal view. The posterior ends of parotoids in two paratypes slightly curve upwards in lateral view compared to the holotype that hardly curve upwards in lateral view. Rib nodules of the holotype are 14 on the left side and 16 on the right side of the body from axilla to base of tail, while the two paratypes have 14 on left side and 15 on right side (<named-content xmlns:xlink="http://www.w3.org/1999/xlink" content-type="dwc:institutional_code" xlink:title="Chulalongkorn University Museum of Natural History" xlink:href="http://grbio.org/institution/chulalongkorn-university-museum-natural-history" xlink:type="simple">CUMZ</named-content>-A-8254) or 15 on both left and right sides (<named-content xmlns:xlink="http://www.w3.org/1999/xlink" content-type="dwc:institutional_code" xlink:title="Chulalongkorn University Museum of Natural History" xlink:href="http://grbio.org/institution/chulalongkorn-university-museum-natural-history" xlink:type="simple">CUMZ</named-content>-A-8256). One paratype (<named-content xmlns:xlink="http://www.w3.org/1999/xlink" content-type="dwc:institutional_code" xlink:title="Chulalongkorn University Museum of Natural History" xlink:href="http://grbio.org/institution/chulalongkorn-university-museum-natural-history" xlink:type="simple">CUMZ</named-content>-A-8256) has five fingers on the left forelimb; moreover, all finger lengths on the left forelimb are short. The dorsal tail fin is smooth in the holotype, whereas in the other paratypes it is uneven with <named-content xmlns:xlink="http://www.w3.org/1999/xlink" content-type="dwc:institutional_code" xlink:title="Chulalongkorn University Museum of Natural History" xlink:href="http://grbio.org/institution/chulalongkorn-university-museum-natural-history" xlink:type="simple">CUMZ</named-content>-A-8256 exhibiting the most pronounced unevenness. The color marking on the dorsal side of the holotype is the palest compared to the two paratypes. The palest color marking on the ventral side of the head is clearly observed in one paratype (<named-content xmlns:xlink="http://www.w3.org/1999/xlink" content-type="dwc:institutional_code" xlink:title="Chulalongkorn University Museum of Natural History" xlink:href="http://grbio.org/institution/chulalongkorn-university-museum-natural-history" xlink:type="simple">CUMZ</named-content>-A-8254) followed by <named-content xmlns:xlink="http://www.w3.org/1999/xlink" content-type="dwc:institutional_code" xlink:title="Chulalongkorn University Museum of Natural History" xlink:href="http://grbio.org/institution/chulalongkorn-university-museum-natural-history" xlink:type="simple">CUMZ</named-content>-A-8256 and the holotype, respectively. The part of the ventral trunk of two paratypes exhibits a pale color marking, whereas there is no pale color marking on the ventral trunk of the holotype.</p></tp:treatment-sec><tp:treatment-sec sec-type="Larva" id="SECID0EXSCI"><title>Larva.</title><p>Two larvae one nearly double the size of the other (Fig. <xref ref-type="fig" rid="F2">2</xref>). Head large. Eyes well visible. Three pairs of external gills present. Body and tail laterally compressed. Skin smooth. Costal grooves of larger-sized larva rather distinct, but smaller-sized larva indistinct. Dorsal and ventral fins present. Background color of larger larva pale brown with scattered black pigments. Parts of lateral body, ventral fin, and around eyeballs silver-purple, while the smaller larva had a pale brown background with dense black pigments. Parts of lateral body, and around eyeballs silver-purple. External gills of both larvae red-brown.</p></tp:treatment-sec><tp:treatment-sec sec-type="comparisons" id="SECID0EBTCI"><title>Comparisons.</title><p><italic><tp:taxon-name><tp:taxon-name-part taxon-name-part-type="genus" reg="Tylototriton">Tylototriton</tp:taxon-name-part><tp:taxon-name-part taxon-name-part-type="species" reg="soimalai">soimalai</tp:taxon-name-part></tp:taxon-name></italic> sp. nov. is a member of the subgenus <tp:taxon-name><tp:taxon-name-part taxon-name-part-type="genus" reg="Tylototriton"/><tp:taxon-name-part taxon-name-part-type="subgenus" reg="Tylototriton">Tylototriton</tp:taxon-name-part></tp:taxon-name> based on the molecular phylogenetic analyses. The new species can be distinguished from the other members of the subgenus <tp:taxon-name><tp:taxon-name-part taxon-name-part-type="genus" reg="Tylototriton"/><tp:taxon-name-part taxon-name-part-type="subgenus" reg="Tylototriton">Tylototriton</tp:taxon-name-part></tp:taxon-name> as follows: from <italic><tp:taxon-name><tp:taxon-name-part taxon-name-part-type="genus" reg="Tylototriton">T.</tp:taxon-name-part><tp:taxon-name-part taxon-name-part-type="species" reg="anguliceps">anguliceps</tp:taxon-name-part></tp:taxon-name></italic>, <italic><tp:taxon-name><tp:taxon-name-part taxon-name-part-type="genus" reg="Tylototriton">T.</tp:taxon-name-part><tp:taxon-name-part taxon-name-part-type="species" reg="phukhaensis">phukhaensis</tp:taxon-name-part></tp:taxon-name></italic>, <italic><tp:taxon-name><tp:taxon-name-part taxon-name-part-type="genus" reg="Tylototriton">T.</tp:taxon-name-part><tp:taxon-name-part taxon-name-part-type="species" reg="kachinorum">kachinorum</tp:taxon-name-part></tp:taxon-name></italic>, and <italic><tp:taxon-name><tp:taxon-name-part taxon-name-part-type="genus" reg="Tylototriton">T.</tp:taxon-name-part><tp:taxon-name-part taxon-name-part-type="species" reg="shanorum">shanorum</tp:taxon-name-part></tp:taxon-name></italic> by having a narrow, short, and distinct sagittal ridge (vs prominent in <italic><tp:taxon-name><tp:taxon-name-part taxon-name-part-type="genus" reg="Tylototriton">T.</tp:taxon-name-part><tp:taxon-name-part taxon-name-part-type="species" reg="anguliceps">anguliceps</tp:taxon-name-part></tp:taxon-name></italic>, narrow, long, and distinct in <italic><tp:taxon-name><tp:taxon-name-part taxon-name-part-type="genus" reg="Tylototriton">T.</tp:taxon-name-part><tp:taxon-name-part taxon-name-part-type="species" reg="phukhaensis">phukhaensis</tp:taxon-name-part></tp:taxon-name></italic>, very weak and almost indistinct in <italic><tp:taxon-name><tp:taxon-name-part taxon-name-part-type="genus" reg="Tylototriton">T.</tp:taxon-name-part><tp:taxon-name-part taxon-name-part-type="species" reg="kachinorum">kachinorum</tp:taxon-name-part></tp:taxon-name></italic>, and absent in <italic><tp:taxon-name><tp:taxon-name-part taxon-name-part-type="genus" reg="Tylototriton">T.</tp:taxon-name-part><tp:taxon-name-part taxon-name-part-type="species" reg="shanorum">shanorum</tp:taxon-name-part></tp:taxon-name></italic>); from <italic><tp:taxon-name><tp:taxon-name-part taxon-name-part-type="genus" reg="Tylototriton">T.</tp:taxon-name-part><tp:taxon-name-part taxon-name-part-type="species" reg="verrucosus">verrucosus</tp:taxon-name-part></tp:taxon-name></italic> and <italic><tp:taxon-name><tp:taxon-name-part taxon-name-part-type="genus" reg="Tylototriton">T.</tp:taxon-name-part><tp:taxon-name-part taxon-name-part-type="species" reg="podichthys">podichthys</tp:taxon-name-part></tp:taxon-name></italic> by having rough dorsolateral bony ridges (vs smooth in <italic><tp:taxon-name><tp:taxon-name-part taxon-name-part-type="genus" reg="Tylototriton">T.</tp:taxon-name-part><tp:taxon-name-part taxon-name-part-type="species" reg="verrucosus">verrucosus</tp:taxon-name-part></tp:taxon-name></italic> and very rough in <italic><tp:taxon-name><tp:taxon-name-part taxon-name-part-type="genus" reg="Tylototriton">T.</tp:taxon-name-part><tp:taxon-name-part taxon-name-part-type="species" reg="podichthys">podichthys</tp:taxon-name-part></tp:taxon-name></italic>); from <italic><tp:taxon-name><tp:taxon-name-part taxon-name-part-type="genus" reg="Tylototriton">T.</tp:taxon-name-part><tp:taxon-name-part taxon-name-part-type="species" reg="zaimeng">zaimeng</tp:taxon-name-part></tp:taxon-name></italic> by having an inverted V-shape of the vomerine tooth series (vs a bell-shape in <italic><tp:taxon-name><tp:taxon-name-part taxon-name-part-type="genus" reg="Tylototriton">T.</tp:taxon-name-part><tp:taxon-name-part taxon-name-part-type="species" reg="zaimeng">zaimeng</tp:taxon-name-part></tp:taxon-name></italic>); from <italic><tp:taxon-name><tp:taxon-name-part taxon-name-part-type="genus" reg="Tylototriton">T.</tp:taxon-name-part><tp:taxon-name-part taxon-name-part-type="species" reg="panwaensis">panwaensis</tp:taxon-name-part></tp:taxon-name></italic> by having a non-segmented vertebral ridge (vs weakly segmented in <italic><tp:taxon-name><tp:taxon-name-part taxon-name-part-type="genus" reg="Tylototriton">T.</tp:taxon-name-part><tp:taxon-name-part taxon-name-part-type="species" reg="panwaensis">panwaensis</tp:taxon-name-part></tp:taxon-name></italic>); from <italic><tp:taxon-name><tp:taxon-name-part taxon-name-part-type="genus" reg="Tylototriton">T.</tp:taxon-name-part><tp:taxon-name-part taxon-name-part-type="species" reg="himalayanus">himalayanus</tp:taxon-name-part></tp:taxon-name></italic> by lacking grooves on either side at the base of tail (vs present in <italic><tp:taxon-name><tp:taxon-name-part taxon-name-part-type="genus" reg="Tylototriton">T.</tp:taxon-name-part><tp:taxon-name-part taxon-name-part-type="species" reg="himalayanus">himalayanus</tp:taxon-name-part></tp:taxon-name></italic>); from <italic><tp:taxon-name><tp:taxon-name-part taxon-name-part-type="genus" reg="Tylototriton">T.</tp:taxon-name-part><tp:taxon-name-part taxon-name-part-type="species" reg="shanjing">shanjing</tp:taxon-name-part></tp:taxon-name></italic> by having no sharp contrast between the orange crown of the head and black nape (vs sharp contrast in <italic><tp:taxon-name><tp:taxon-name-part taxon-name-part-type="genus" reg="Tylototriton">T.</tp:taxon-name-part><tp:taxon-name-part taxon-name-part-type="species" reg="shanjing">shanjing</tp:taxon-name-part></tp:taxon-name></italic>); from <italic><tp:taxon-name><tp:taxon-name-part taxon-name-part-type="genus" reg="Tylototriton">T.</tp:taxon-name-part><tp:taxon-name-part taxon-name-part-type="species" reg="yangi">yangi</tp:taxon-name-part></tp:taxon-name></italic> by having uniformly orange parotoids (vs black coloration except for posterior end of parotoids with orange coloration in <italic><tp:taxon-name><tp:taxon-name-part taxon-name-part-type="genus" reg="Tylototriton">T.</tp:taxon-name-part><tp:taxon-name-part taxon-name-part-type="species" reg="yangi">yangi</tp:taxon-name-part></tp:taxon-name></italic>); from <italic><tp:taxon-name><tp:taxon-name-part taxon-name-part-type="genus" reg="Tylototriton">T.</tp:taxon-name-part><tp:taxon-name-part taxon-name-part-type="species" reg="kweichowensis">kweichowensis</tp:taxon-name-part></tp:taxon-name></italic> by having isolated pale markings on rib nodules (vs connected markings forming continuous pale dorsolateral lines in <italic><tp:taxon-name><tp:taxon-name-part taxon-name-part-type="genus" reg="Tylototriton">T.</tp:taxon-name-part><tp:taxon-name-part taxon-name-part-type="species" reg="kweichowensis">kweichowensis</tp:taxon-name-part></tp:taxon-name></italic>); from <italic><tp:taxon-name><tp:taxon-name-part taxon-name-part-type="genus" reg="Tylototriton">T.</tp:taxon-name-part><tp:taxon-name-part taxon-name-part-type="species" reg="ngarsuensis">ngarsuensis</tp:taxon-name-part></tp:taxon-name></italic> by having orange markings on parotoids, vertebral ridge, rib nodules, and limbs (vs dark-brown, nearly black coloration in <italic><tp:taxon-name><tp:taxon-name-part taxon-name-part-type="genus" reg="Tylototriton">T.</tp:taxon-name-part><tp:taxon-name-part taxon-name-part-type="species" reg="ngarsuensis">ngarsuensis</tp:taxon-name-part></tp:taxon-name></italic>); from <italic><tp:taxon-name><tp:taxon-name-part taxon-name-part-type="genus" reg="Tylototriton">T.</tp:taxon-name-part><tp:taxon-name-part taxon-name-part-type="species" reg="houi">houi</tp:taxon-name-part></tp:taxon-name></italic> by having orange markings on the head, trunk, limbs, and tail (vs extensive orange-red markings in <italic><tp:taxon-name><tp:taxon-name-part taxon-name-part-type="genus" reg="Tylototriton">T.</tp:taxon-name-part><tp:taxon-name-part taxon-name-part-type="species" reg="houi">houi</tp:taxon-name-part></tp:taxon-name></italic>); and from <italic><tp:taxon-name><tp:taxon-name-part taxon-name-part-type="genus" reg="Tylototriton">T.</tp:taxon-name-part><tp:taxon-name-part taxon-name-part-type="species" reg="pulcherrimus">pulcherrimus</tp:taxon-name-part></tp:taxon-name></italic> by lacking pale spots located ventrolaterally and on flanks (vs present in <italic><tp:taxon-name><tp:taxon-name-part taxon-name-part-type="genus" reg="Tylototriton">T.</tp:taxon-name-part><tp:taxon-name-part taxon-name-part-type="species" reg="pulcherrimus">pulcherrimus</tp:taxon-name-part></tp:taxon-name></italic>).</p></tp:treatment-sec><tp:treatment-sec sec-type="distribution" id="SECID0EO5CI"><title>Distribution.</title><p><italic><tp:taxon-name><tp:taxon-name-part taxon-name-part-type="genus" reg="Tylototriton">Tylototriton</tp:taxon-name-part><tp:taxon-name-part taxon-name-part-type="species" reg="soimalai">soimalai</tp:taxon-name-part></tp:taxon-name></italic> sp. nov. is currently known from only Doi Soi Malai, Mae Tuen Wildlife Sanctuary, Tak Province, northwestern Thailand. However, Doi Soi Malai-Mai Klay Pen Hin National Park, which is contiguous to Mae Tuen Wildlife Sanctuary, is also expected to be a habitat for this species.</p></tp:treatment-sec><tp:treatment-sec sec-type="natural history" id="SECID0E65CI"><title>Natural history.</title><p>The new species were found during the midday, at ~ 12:00 h when the adult males came up to the water surface, and the two larvae lived in a single isolated mud puddle situated along the road to the top of Doi Soi Malai during the rainy season, which is the breeding season of <italic><tp:taxon-name><tp:taxon-name-part taxon-name-part-type="genus" reg="Tylototriton">Tylototriton</tp:taxon-name-part></tp:taxon-name></italic> species. The puddle had turbid water and the bottom was deposited with muddy sediment. The surrounding area of the puddle consisted of evergreen hill forests. The puddle size was approximately 1,000 cm long, 500 cm wide, and 35 cm in maximum depth. No fish were observed.</p></tp:treatment-sec><tp:treatment-sec sec-type="Conservation recommendation" id="SECID0EM6CI"><title>Conservation recommendation.</title><p>The type locality of <italic><tp:taxon-name><tp:taxon-name-part taxon-name-part-type="genus" reg="Tylototriton">Tylototriton</tp:taxon-name-part><tp:taxon-name-part taxon-name-part-type="species" reg="soimalai">soimalai</tp:taxon-name-part></tp:taxon-name></italic> sp. nov. is a well-known destination for mountain biking and 4×4 road trips, particularly in the period following the late rainy season, starting from October onwards, when these activities extend to the summit of Doi Soi Malai. Although, the Department of National Parks, Wildlife and Plant Conservation (DNP) has imposed a ban on motor races in Thai NPs and WSs (<xref ref-type="bibr" rid="B42">The Nation 2019</xref>), some mountain biking and 4×4 road trips continue to violate these regulations by entering the Mae Tuen Wildlife Sanctuary (Park rangers, personal communications), likely due to the paved road that runs through the sanctuary, providing easy access (<xref ref-type="bibr" rid="B32">Pattanavibool and Dearden 2002</xref>). This could have adverse effects on the population of this new species, particularly during the larval stage, because the breeding site we found in this study is situated along the road leading to the summit of Doi Soi Malai. In nature, the breeding season of Thai <italic><tp:taxon-name><tp:taxon-name-part taxon-name-part-type="genus" reg="Tylototriton">Tylototriton</tp:taxon-name-part></tp:taxon-name></italic> species is around the end of April to August during the monsoon season (<xref ref-type="bibr" rid="B34">Pomchote et al. 2008</xref>; <xref ref-type="bibr" rid="B14">Hernandez and Pomchote 2020a</xref>, <xref ref-type="bibr" rid="B16">2021</xref>). Aquatic larvae of <italic><tp:taxon-name><tp:taxon-name-part taxon-name-part-type="genus" reg="Tylototriton">Tylototriton</tp:taxon-name-part></tp:taxon-name></italic> inhabit the breeding water for several months and undergo complete metamorphosis before the efts start to move to land (<xref ref-type="bibr" rid="B12">Hernandez 2016</xref>). Based on data from Thai <italic><tp:taxon-name><tp:taxon-name-part taxon-name-part-type="genus" reg="Tylototriton">Tylototriton</tp:taxon-name-part></tp:taxon-name></italic> species in their natural habitat, larvae were found in the water bodies from August to November in <italic><tp:taxon-name><tp:taxon-name-part taxon-name-part-type="genus" reg="Tylototriton">T.</tp:taxon-name-part><tp:taxon-name-part taxon-name-part-type="species" reg="panhai">panhai</tp:taxon-name-part></tp:taxon-name></italic> (<xref ref-type="bibr" rid="B14">Hernandez and Pomchote 2020a</xref>), from August to December in <italic><tp:taxon-name><tp:taxon-name-part taxon-name-part-type="genus" reg="Tylototriton">T.</tp:taxon-name-part><tp:taxon-name-part taxon-name-part-type="species" reg="uyenoi">uyenoi</tp:taxon-name-part></tp:taxon-name></italic> (<xref ref-type="bibr" rid="B28">Nishikawa et al. 2013a</xref>; Pomchote, unpublished data), in December in <italic><tp:taxon-name><tp:taxon-name-part taxon-name-part-type="genus" reg="Tylototriton">T.</tp:taxon-name-part><tp:taxon-name-part taxon-name-part-type="species" reg="verrucosus">verrucosus</tp:taxon-name-part></tp:taxon-name></italic> (Pomchote, unpublished data), and from December to March in <italic><tp:taxon-name><tp:taxon-name-part taxon-name-part-type="genus" reg="Tylototriton">T.</tp:taxon-name-part><tp:taxon-name-part taxon-name-part-type="species" reg="anguliceps">anguliceps</tp:taxon-name-part></tp:taxon-name></italic> (Pomchote, unpublished data). Therefore, the breeding site should not be disturbed by any anthropogenic activities, especially road disturbances. We strongly recommend that the road to the summit of Doi Soi Malai be opened only after the breeding site has dried up, or alternatively, the road should be accessible during the winter and dry seasons, with walking to the peak as the preferred option.</p><p>Based on our multiple surveys conducted across various locations at Mae Tuen Wildlife Sanctuary in all seasons, we encountered only a few newts during the most recent survey at a single location on the 31 August 2022, suggesting that the population of the new species is small. Moreover, in addition to the road disturbances mentioned earlier, both the areas surrounding and within Mae Tuen Wildlife Sanctuary have been heavily impacted by habitat alteration and deforestation, leading to forest fragmentation, primarily due to agricultural activities, especially cabbage cultivation (<xref ref-type="bibr" rid="B32">Pattanavibool and Dearden 2002</xref>). Due to the reasons mentioned above, we recommend that <italic><tp:taxon-name><tp:taxon-name-part taxon-name-part-type="genus" reg="Tylototriton">Tylototriton</tp:taxon-name-part><tp:taxon-name-part taxon-name-part-type="species" reg="soimalai">soimalai</tp:taxon-name-part></tp:taxon-name></italic> sp. nov. be listed as Endangered (EN) [IUCN Red List criteria B1ab(iii)+2ab(iii)] and, a conservation plan is urgently needed for this new species.</p></tp:treatment-sec><tp:treatment-sec><!--Section generated to contain objects referenced in tp:taxon-treatment.--><fig id="F2" position="float" orientation="portrait"><object-id xmlns:xlink="http://www.w3.org/1999/xlink" content-type="doi" xlink:type="simple">10.3897/zookeys.1215.116624.figure2</object-id><object-id xmlns:xlink="http://www.w3.org/1999/xlink" content-type="arpha" xlink:type="simple">37F0822C-CE5D-54C5-943D-8D7CAA679546</object-id><label>Figure 2.</label><caption><p>The two larvae of <italic><tp:taxon-name><tp:taxon-name-part taxon-name-part-type="genus" reg="Tylototriton">Tylototriton</tp:taxon-name-part><tp:taxon-name-part taxon-name-part-type="species" reg="soimalai">soimalai</tp:taxon-name-part></tp:taxon-name></italic> sp. nov. in life.</p></caption><graphic xmlns:xlink="http://www.w3.org/1999/xlink" xlink:href="zookeys-1215-185_article-116624__-g002.jpg" position="float" orientation="portrait" xlink:type="simple" id="oo_1154139.jpg"><uri content-type="original_file" xlink:type="simple">https://binary.pensoft.net/fig/1154139</uri></graphic></fig><fig id="F5" position="float" orientation="portrait"><object-id xmlns:xlink="http://www.w3.org/1999/xlink" content-type="doi" xlink:type="simple">10.3897/zookeys.1215.116624.figure5</object-id><object-id xmlns:xlink="http://www.w3.org/1999/xlink" content-type="arpha" xlink:type="simple">A25645B8-C89F-5D99-94DA-72436F48BFF9</object-id><label>Figure 5.</label><caption><p>Three-dimensional model of the skull of <italic><tp:taxon-name><tp:taxon-name-part taxon-name-part-type="genus" reg="Tylototriton">Tylototriton</tp:taxon-name-part><tp:taxon-name-part taxon-name-part-type="species" reg="soimalai">soimalai</tp:taxon-name-part></tp:taxon-name></italic> sp. nov. (left), <italic><tp:taxon-name><tp:taxon-name-part taxon-name-part-type="genus" reg="Tylototriton">T.</tp:taxon-name-part><tp:taxon-name-part taxon-name-part-type="species" reg="umphangensis">umphangensis</tp:taxon-name-part></tp:taxon-name></italic> (center), and <italic><tp:taxon-name><tp:taxon-name-part taxon-name-part-type="genus" reg="Tylototriton">T.</tp:taxon-name-part><tp:taxon-name-part taxon-name-part-type="species" reg="uyenoi">uyenoi</tp:taxon-name-part></tp:taxon-name></italic> (right) based on micro-CT reconstruction. <bold>Top</bold> dorsal view <bold>Second from the top</bold> anterior view <bold>Second from the bottom</bold> posterior view <bold>Bottom</bold> anteriodorsal view. White arrows representing directions of posterior ends of dorsolateral bony ridges.</p></caption><graphic xmlns:xlink="http://www.w3.org/1999/xlink" xlink:href="zookeys-1215-185_article-116624__-g005.jpg" position="float" orientation="portrait" xlink:type="simple" id="oo_1154142.jpg"><uri content-type="original_file" xlink:type="simple">https://binary.pensoft.net/fig/1154142</uri></graphic></fig></tp:treatment-sec><ref-list><ref id="B13"><mixed-citation xmlns:xlink="http://www.w3.org/1999/xlink" xlink:type="simple"><person-group><name name-style="western"><surname>Hernandez</surname><given-names>A</given-names></name></person-group> (<year>2017</year>) <article-title>New localities for <italic><tp:taxon-name><tp:taxon-name-part taxon-name-part-type="genus">Tylototriton</tp:taxon-name-part><tp:taxon-name-part taxon-name-part-type="species">panhai</tp:taxon-name-part></tp:taxon-name></italic> and <italic><tp:taxon-name><tp:taxon-name-part taxon-name-part-type="genus">Tylototriton</tp:taxon-name-part><tp:taxon-name-part taxon-name-part-type="species">uyenoi</tp:taxon-name-part></tp:taxon-name></italic> Nishikawa, Khonsue, Pomchote and Matsui 2013 in northern Thailand.</article-title><source>Bulletin de la Société Herpétologique de France</source><volume>162</volume>: <fpage>110</fpage>–<lpage>112</lpage>.</mixed-citation></ref><ref id="B42"><mixed-citation xmlns:xlink="http://www.w3.org/1999/xlink" xlink:type="simple">The Nation (<year>2019</year>) DNP confirms ban on motor races within wildlife sanctuaries. <ext-link xlink:href="https://www.nationthailand.com/in-focus/30370861" ext-link-type="uri" xlink:type="simple">https://www.nationthailand.com/in-focus/30370861</ext-link></mixed-citation></ref><ref id="B32"><mixed-citation xmlns:xlink="http://www.w3.org/1999/xlink" xlink:type="simple"><person-group><name name-style="western"><surname>Pattanavibool</surname><given-names>A</given-names></name><name name-style="western"><surname>Dearden</surname><given-names>P</given-names></name></person-group> (<year>2002</year>) <article-title>Fragmentation and wildlife in montane evergreen forests, northern Thailand.</article-title><source>Biological Conservation</source><volume>107</volume>(<issue>2</issue>): <fpage>155</fpage>–<lpage>164</lpage>. <ext-link xlink:href="10.1016/S0006-3207(02)00056-3" ext-link-type="doi" xlink:type="simple">https://doi.org/10.1016/S0006-3207(02)00056-3</ext-link></mixed-citation></ref><ref id="B34"><mixed-citation xmlns:xlink="http://www.w3.org/1999/xlink" xlink:type="simple"><person-group><name name-style="western"><surname>Pomchote</surname><given-names>P</given-names></name><name name-style="western"><surname>Pariyanonth</surname><given-names>P</given-names></name><name name-style="western"><surname>Khonsue</surname><given-names>W</given-names></name></person-group> (<year>2008</year>) <article-title>Two distinctive color patterns of the Himalayan newt <italic><tp:taxon-name><tp:taxon-name-part taxon-name-part-type="genus">Tylototriton</tp:taxon-name-part><tp:taxon-name-part taxon-name-part-type="species">verrucosus</tp:taxon-name-part></tp:taxon-name></italic> (<tp:taxon-name><tp:taxon-name-part taxon-name-part-type="order">Urodela</tp:taxon-name-part></tp:taxon-name>: <tp:taxon-name><tp:taxon-name-part taxon-name-part-type="family">Salamandridae</tp:taxon-name-part></tp:taxon-name>) found in Thailand and its implication on geographic segregation.</article-title><source>The Natural History Journal of Chula­longkorn University</source><volume>8</volume>(<issue>1</issue>): <fpage>35</fpage>–<lpage>43</lpage>.</mixed-citation></ref><ref id="B14"><mixed-citation xmlns:xlink="http://www.w3.org/1999/xlink" xlink:type="simple"><person-group><name name-style="western"><surname>Hernandez</surname><given-names>A</given-names></name><name name-style="western"><surname>Pomchote</surname><given-names>P</given-names></name></person-group> (<year>2020a</year>) <article-title>Habitat, distribution and life history of the polytypic Panha’s Crocodile Newt, <italic><tp:taxon-name><tp:taxon-name-part taxon-name-part-type="genus">Tylototriton</tp:taxon-name-part><tp:taxon-name-part taxon-name-part-type="species">panhai</tp:taxon-name-part></tp:taxon-name></italic> in northeastern Thailand.</article-title><source>Alytes</source><volume>37</volume>(<issue>3–4</issue>): <fpage>25</fpage>–<lpage>46</lpage>.</mixed-citation></ref><ref id="B16"><mixed-citation xmlns:xlink="http://www.w3.org/1999/xlink" xlink:type="simple"><person-group><name name-style="western"><surname>Hernandez</surname><given-names>A</given-names></name><name name-style="western"><surname>Pomchote</surname><given-names>P</given-names></name></person-group> (<year>2021</year>) <article-title><italic><tp:taxon-name><tp:taxon-name-part taxon-name-part-type="genus">Tylototriton</tp:taxon-name-part><tp:taxon-name-part taxon-name-part-type="species">uyenoi</tp:taxon-name-part></tp:taxon-name></italic> Nishikawa, Khonsue, Pomchote &amp; Matsui 2013 Uéno’s crocodile newt.</article-title> In: <person-group><name name-style="western"><surname>Grosse</surname><given-names>WR</given-names></name></person-group> (<role>Ed.</role>) <issue-title>Threatened Newts and Salamanders, Volume 3: Captive Care Management.</issue-title><source>Edition Chimaira, Frankfurt</source>, <fpage>206</fpage>–<lpage>211</lpage>.</mixed-citation></ref><ref id="B12"><mixed-citation xmlns:xlink="http://www.w3.org/1999/xlink" xlink:type="simple"><person-group><name name-style="western"><surname>Hernandez</surname><given-names>A</given-names></name></person-group> (<year>2016</year>) <source>Crocodile Newts, the Primitive <tp:taxon-name><tp:taxon-name-part taxon-name-part-type="family">Salamandridae</tp:taxon-name-part></tp:taxon-name> of Asia (Genera <italic><tp:taxon-name><tp:taxon-name-part taxon-name-part-type="genus">Echinotriton</tp:taxon-name-part></tp:taxon-name></italic> and <italic><tp:taxon-name><tp:taxon-name-part taxon-name-part-type="genus">Tylototriton</tp:taxon-name-part></tp:taxon-name></italic>).</source><publisher-name>Edition Chimaira</publisher-name>, <publisher-loc>Frankfurt</publisher-loc>, <size units="page">415 pp</size>.</mixed-citation></ref><ref id="B28"><mixed-citation xmlns:xlink="http://www.w3.org/1999/xlink" xlink:type="simple"><person-group><name name-style="western"><surname>Nishikawa</surname><given-names>K</given-names></name><name name-style="western"><surname>Khonsue</surname><given-names>W</given-names></name><name name-style="western"><surname>Pomchote</surname><given-names>P</given-names></name><name name-style="western"><surname>Matsui</surname><given-names>M</given-names></name></person-group> (<year>2013a</year>) <article-title>Two new species of <italic><tp:taxon-name><tp:taxon-name-part taxon-name-part-type="genus">Tylototriton</tp:taxon-name-part></tp:taxon-name></italic> from Thailand (<tp:taxon-name><tp:taxon-name-part taxon-name-part-type="class">Amphibia</tp:taxon-name-part></tp:taxon-name>: <tp:taxon-name><tp:taxon-name-part taxon-name-part-type="order">Urodela</tp:taxon-name-part></tp:taxon-name>: <tp:taxon-name><tp:taxon-name-part taxon-name-part-type="family">Salamandridae</tp:taxon-name-part></tp:taxon-name>).</article-title><source>Zootaxa</source><volume>3737</volume>(<issue>3</issue>): <fpage>261</fpage>–<lpage>279</lpage>. <ext-link xlink:href="10.11646/zootaxa.3737.3.5" ext-link-type="doi" xlink:type="simple">https://doi.org/10.11646/zootaxa.3737.3.5</ext-link></mixed-citation></ref></ref-list></tp:taxon-treatment>
